# Supplementary material for: Types and Sources of Social Support Accessible to University Students with Disabilities in Saudi Arabia during the COVID-19 Pandemic
Source: Healthcare (Basel). 2023 Feb 6;11(4):464. doi: 10.3390/healthcare11040464 (PMC9957490; doi:10.3390/healthcare11040464)
Supplement: Supplementary file 1 [file healthcare-11-00464-s001.zip]

Archive with 1 entries (1 files):
- healthcare-2181203-Supplementary.pdf
